# Supplementary material for: Borate–Guanosine Hydrogels and Their Hypothetical Participation in the Prebiological Selection of Ribonucleoside Anomers: A Computational (DFT) Study
Source: Int J Mol Sci. 2025 Dec 16;26(24):12103. doi: 10.3390/ijms262412103 (PMC12733540; doi:10.3390/ijms262412103)
Supplement: Supplementary file 1 [file ijms-26-12103-s001.zip]

Archive with 1 entries (1 files):
- ijms-3989856-supplementary.pdf
